# Supplementary material for: Primary hepatic leiomyoma in a Chinese female patient without underlying disease: a case report
Source: BMC Surg. 2019 Oct 7;19:140. doi: 10.1186/s12893-019-0598-1 (PMC6781399; doi:10.1186/s12893-019-0598-1)
Supplement: Supplementary file 1 — Data of Patients. (XLSX 10 kb) [file 12893_2019_598_MOESM1_ESM.xlsx]

## Sheet: Sheet1
Basic data			Preoperative data			Data in discharge day		ECG	Normal
Name	Qun Dong		WBC	5.78x10^9/L		11.4x10^9/L		Chest CT	Normal
Genfer	female		HGB	111g/L		100g/L
Birth	1969-09-19		PLT	400x10^9/L		286x10^9/L
Nationality	Han		APTT	32.7S		34.8s
			PT	10.3S		9.7s
			INR	0.88		0.95
			PTA	1.14		1.1
			AST	21.7U/L		32.5U/L
			ALT	17.7U/L		38.5U/L
			r-GGT	25.9U/L		18.1U/L
			ALP	68.1U/L		61.3U/L
			ALB	37.9g/L		33.9g/L
			TBIL	6.9umol/L		8.3umol/L
			Cr	71.6umol/L		59.2umol/L
			Tumor markers	All normal
			Hepatitis B	(-)
			Hepatitis C	(-)
